# Supplementary material for: Accuracy and Clinical Relevance of Intra-Tumoral Fusobacterium nucleatum Detection in Formalin-Fixed Paraffin-Embedded (FFPE) Tissue by Droplet Digital PCR (ddPCR) in Colorectal Cancer
Source: Diagnostics (Basel). 2022 Jan 5;12(1):114. doi: 10.3390/diagnostics12010114 (PMC8775036; doi:10.3390/diagnostics12010114)
Supplement: Supplementary file 1 [file diagnostics-12-00114-s001.zip]

Archive with 1 entries (1 files):
- diagnostics-1410421-supplementary.pdf
